# Supplementary material for: Understanding Clinicians’ Adoption of Mobile Health Tools: A Qualitative Review of the Most Used Frameworks
Source: JMIR Mhealth Uhealth. 2020 Jul 6;8(7):e18072. doi: 10.2196/18072 (PMC7381026; doi:10.2196/18072)
Supplement: Multimedia Appendix 2 [file mhealth_v8i7e18072_app2.xlsx]

## Sheet: Papers
Study	Framework	Methodology	High-level Outcome as reported in the studies
Abd Ghani (2015). Willingness to Adopt Telemedicine in Major Iraqi Hospitals: A Pilot Study.	TOE + SE + DOI	Data collection: Survey Sample composition: Physicians N=30	Culture is the most powerful factor, followed by upper level leadership and policy; then privacy, attitude toward telemedicine, benefit, connectivity, IT capability, compatibility, data warehouse, technical support, cost, top management support.
Adenuga (2017). Towards reinforcing telemedicine adoption amongst clinicians in Nigeria.	Modified UTAUT	Data collection: Questionnaire Sample composition: Clinicians N=252	The study focuses on the “voluntary” nature of mHealth adoption, hence, highlighting factors such as “reinforcement (incentive)” that was not necessarily addressed by many other studies. The empirical results shows that performance expectancy, eﬀort expectancy, facilitating condition and reinforcement factor have a positive signiﬁcant eﬀect on Nigerian clinicians’ behavioral intention to use tele…
Ahmad (2012). What is needed to implement a computer-assisted health risk assessment tool? An exploratory concept mapping study	Sociotechnical theory	Data collection: semi-qualitative participatory method known as Concept Mapping Sample composition: Clinicians N= 54	The analysis revealed a concept map with seven clusters: 1) equitable availability; 2) ease of use and appropriateness; 3) content; 4) patient confidentiality and choice; 5) patient comfort through humanistic touch; 6) professional development, care and workload; and 7) clinical management protocol. The cluster on professional development, care and workload was perceived as especially challenging…
Asua (2012). Healthcare professional acceptance of telemonitoring for chronic care patients in primary care	TAM + DOI + TIB	Data Collection: Questionnaire Sample Composition: Clinicians N= 268	Perceived Usefulness, Compatibility, and Facilitators were the significant predictors of intention. A detailed analysis showed that intention to use telemonitoring was best predicted by healthcare professionals’ beliefs that they would obtain adequate training and technical support and that telemonitoring would require important changes in their practice. The perception of facilitators in the org…
Bagot (2017). Integrating acute stroke telemedicine consultations into specialists’ usual practice: a qualitative analysis comparing the experience of Australia and the United Kingdom	Normalization Process Theory	Data Collection: Semi-structured interviews Sample Composition: Specialists N= 11	In both countries, specialists described old and new consulting practices, the purpose and value of telemedicine systems, and concerns regarding confidence in the assessment and diagnostic skills of unknown colleagues requesting telemedicine support. Australian specialists discussed how remote consultations impacted on usual roles and suggested future improvements, while United Kingdom specialist…
Bidmead (2016). A case study of stakeholder perceptions of patient held records: the Patients Know Best (PKB) solution	StEAM	Data Collection: Qualitative interviews with clinical stakeholders + patient survey. Sample Composition: clinical stakeholders and patients N= 56 surveys + 6 interviews	Clinicians reported that the technology have enabled a new way of managing stable patients, this facilitated clinical and cost effective use of specialist nurses; improved two-way communications, and more optimal use of outpatient appointments and consultant time. The portal also facilitated a single, rationalised pathway for stable patients, enabling access to information and pro-active support.…
Bramley (2018). Using telemonitoring to support personal care planning for adults with learning disabilities	Theory of change	Data Collection: mixed-methods approach was used, triangulating qualitative and quantitative baseline and follow-up data (focus groups + survey) Sample Composition: Care providers N= 33	Issues relating to implementation included staff acceptance, culture, consent, safeguarding, local authority engagement, interpretation of data and residential setting.
Casey (2017). Experiences with online consultation systems in primary care: case study of one early adopter site	Sociotechnical Theory	Data Collection: Interviews Sample Composition: IT developers, clinicians, and administrative staff N= 7	Three interrelated themes were identified: online consultation systems as innovation, managing the ‘messiness’ of general practice consultations, and redistribution of the work of general practice. In-house training focused on the technical application rather than associated transformations to practice work that were not anticipated. GPs welcomed varied modes of consulting, but the aspiration of …
De Vries (2017). Factors Influencing the Use of a Mobile App for Reporting Adverse Drug Reactions and Receiving Safety Information	UTAUT + Use of Technology	Data Collection: Focus groups and interviews Sample Composition: HCPs and patients N= 21 HCPs and 50 patients	Identiﬁed factors that may inﬂuence the use of the app were the type of feedback given on reported ADRs, how ADR reports are stored and the type of drug news. Other factors included: other functions of the app, ease of use, type of language, the source of safety information provided through the app, security of the app, layout, the operating systems on which the app can be used and the costs.
Duennebeil (2012). Determinants of physicians’ technology acceptance for e-health in ambulatory care.	TAM + UTAUT	Data Collection: Quantitative Sample Composition: Physicians N= 117	The perceived importance of standardization and the perceived importance of the current IT utilization were the most signiﬁcant drivers for accepting electronic health services (EHS) in their practice. Signiﬁcant inﬂuence was shown for the perceived importance of information security and process orientation as well as the documentation intensity and the e-health-related knowledge.
Egerton (2017). General practitioners’ perspectives on a proposed new model of service delivery for primary care management of knee osteoarthritis: a qualitative study	APEASE	Data Collection: Semi-structured telephone interviews Sample Composition: GPs N= 11	GPs expressed concerns about potential for confusion, incongruence of information and advice, disconnect with other schemes and initiatives, loss of control of patient care, lack of belief in the need and benefits of proposed service, resistance to change because of lack of familiarity with the procedures and the service, and reluctance to trust in the skills and abilities of the health professio…
Ehrler (2018) - Acceptance of a Mobile Application Supporting Nurses Workflow at Patient Bedside: Results from a Pilot Study	Modified UTAUT	Data Collection: questionnaire Sample Composition: care providers N=16	The technology acceptance questionnaires revealed a high usability of the app and good promotion from the institution although users did not perceive any increase in productivity. Overall, intent of use was divergent between promoters and antagonist. Furthermore, some participants considered the tool as an addition to their workload. This evaluation underlines the importance of helping all end us…
Gagnon (2012) - Using a Modified Technology Acceptance Model to Evaluate Healthcare Professionals’ Adoption of a New Telemonitoring System	TAM + TIB + TRA	Data Collection: questionnaire Sample Composition: HCPs N= 93 (21 physicians and 72 nurses)	The original TAM was good at predicting telemonitoring usage intention, Perceived Usefulness being the only significant predictor. However, the only significant predictor in the modified model was Facilitators, the perception of facilitators is the most important variable to consider for increasing doctors’ and nurses’ intention to use the new technology.
Grünloh (2016). “The Record is Our Work Tool!” - Physicians’ Framing of a Patient Portal in Sweden	TF	Data Collection: Interviews Sample Composition: Physicians N= 12	The thematic analysis revealed 4 main themes: work tool, process, workload, and control. Physicians perceive medical records as their work tool, written for communication within health care only. Considering effects on work environment, the physicians held a negative attitude and expected changes, which would affect their work processes in a negative way. Especially the fact that patients might r…
Hackl (2014). Crucial Factors for the Acceptance of a Computerized National Medication List	UTAUT + DeLone and McLean Information Success Model	Data Collection: questionnaires Sample Composition: physicians and pharmacists N= 129	For the physicians’ group, only two items (fear of improper data use and satisfaction with software support) were crucial for overall e-Medikation acceptance. The analysis of the pharmacists’ data resulted in five crucial factors primarily focusing on functional aspects and the perceived benefits of e-Medikation.
Han (2017). Listen before you leap: Sri Lankan health professionals’ perspectives on m-health	DOI	Data Collection: Interviews Sample Composition: HCPs N= 29	Participants had mixed views on the adoption of the technology. Reasons for m-health adoption included efficiency and usefulness in emergency situations. Barriers to adoption included risks for miscommunication/misinterpretation and lack of systems/policies for implementing m-health technology.
Jarvis-Selinger (2011). Internet-Based Support for Cardiovascular Disease Management	DOI	Data Collection: Interviews Sample Composition: HCPs + Patients N= 48	Barriers: Maintenance of the privacy and conﬁdentiality of digital information was of primary concern for physicians’, nurses, and allied health professionals. Two concerns commonly expressed were the accuracy of patient self-reported data and security. Facilitators: Physicians identiﬁed the availability and use of other Internet-based systems such as decision support as models for development an…
Jetty (2017). Rural Family Physicians Are Twice as Likely to Use Telehealth as Urban Family Physicians	Expanded TAM	Data Collection: Survey Sample Composition: Physicians N= 1557	Rural FPs were twice as likely to use telehealth as urban FPs (22% vs. 10%). Logistic regressions showed rural FPs had greater odds of reporting telehealth use to connect their patients to specialists and to care for their patients. Rural FPs were less likely to identify liability concerns as a barrier to using telehealth. Telemedicine allows rural patients to see specialists without leaving thei…
Kim (2016). Analysis of the factors influencing healthcare professionals’ adoption of mobile electronic medical record (EMR) using the unified theory of acceptance and use of technology (UTAUT) in a tertiary hospital	TAM + UTAUT	Data Collection: Survey Sample Composition: HCPs N= 449	In this study, the end-users’ intentions to use the mobile EMR system were particularly influenced by Performance Expectancy and Attitude. In reality, the usage log revealed high-frequency use of the functions to improve the continuity of care and work efficiency. These results indicate the influence of the factor of performance expectancy on the intention to use the mobile EMR system. Consequent…
Kowitawakul (2011). The Technology Acceptance Model Predicting Nurses’ Intention to Use Telemedicine Technology (eICU)	TAM	Data Collection: Survey Sample Composition: Nurses N= 117	The results show that perceived usefulness is the most influential factor that influences nurses’ intention to use the eICU technology. The principal factors that influence perceived usefulness are perceived ease of use, support from physicians, and years working in the hospital.
Kuo (2015). The Influence of Telemedicine Experience on Physicians’ Perceptions Regarding Adoption	TPB	Data Collection: Survey Sample Composition: Physicians N= 106	Attitude, subjective norm, and perceived behavioral control were found to be positively related to behavioral intention for combined data. Moreover, experienced physicians held stronger beliefs about the relationship between attitude and behavioral intention than inexperienced physicians.
Lapao (2017). Implementing an online pharmaceutical service using design science research	DSRM	Data Collection: Mixed Method Sample Composition: HCPs + Patients N= 50	The main barriers for pharmacists’ adoption of online pharmaceutical services provision were the lack of time, time management and information systems usage skills, as well as a precise role definition within pharmacies. These problems can be addressed with proper training and services reorganization, two proposals to be investigated in future works.
L'Esperance (2016). Assessing advantages and barriers to telemedicine adoption in the practice setting: A MyCareTeam exemplar	DOI	Data Collection: Survey Sample Composition: HCPs + Patients N= 17 HCPs + 56 Patients	The ﬁndings of this project suggested a novel way to classify patients with regard to their use of the technology with implications for practice. Recommendations include outreach to enhance knowledge and awareness of the tool, reinforcing the full scope of the system, and improved technical support.
Liu (2015). Exploring critical factors influencing physicians’ acceptance of mobile electronic medical records based on the dual-factor model: a validation in Taiwan	TAM + the dual-factor model	Data Collection: Questionnaire Sample Composition: Physicians N= 158	The inhibitor of perceived threat has a significant impact on the physicians’ perceptions of usefulness as well as their intention to use. The enablers of perceived ease of use and perceived usefulness were also significant. In addition, perceived mobility was confirmed to have a significant impact on perceived ease of use, perceived usefulness and perceived threat.
Lord (2016). Implementation of a Substance Use Recovery Support Mobile Phone App in Community Settings: Qualitative Study of Clinician and Staff Perspectives of Facilitators and Barriers	CFIR	Data Collection: Interviews Sample Composition: HCPs N= 12	Implementation process facilitators included careful planning of all aspects of implementation before launch, engaging a dedicated team to implement and foster motivation, working collaboratively with the app development team to address technical barriers and adapt the app to meet client and agency needs, and consistently reviewing app usage data to inform progress. Implementation support strateg…
Miller (2017). Clinician Perceptions Related to the Use of the CBT-I Coach Mobile App	DOI	Data Collection: Survey Sample Composition: HCPs N= 108	Clinicians viewed the app as providing accessibility to helpful tools and improving patient engagement. Of those not using the app, 83% endorsed intention to use it. Reasons for nonuse were lack of patient access to smart phones, not being aware of the app, not having time to learn it, and inability to directly access app data. Those who reported using the app had more favorable perceptions acros…
Okazaki (2012). Factors Affecting Mobile Diabetes Monitoring Adoption Among Physicians: Questionnaire Study and Path Model	Expanded DeLone and McLean Information System Success Model	Data Collection: Survey Sample Composition: Physicians N= 471	The study found that system quality, information quality, and service quality significantly affect overall quality; and overall quality determines the extent to which physicians perceive the value of mobile health monitoring. However, overall quality does not have a significant direct effect on the intention to use mobile diabetes monitoring. With regard to net benefits, both ubiquitous control a…
Orruno (2011). Evaluation of teledermatology adoption by health-care professionals using a modiﬁed Technology Acceptance Model	TAM + TIB + TRA	Data Collection: Questionnaire Sample Composition: Physicians N= 171	The variables Perceived Usefulness and Perceived Ease of Use were both signiﬁcant. However, the most important variable was the perception of Facilitators to using the technology (e.g. infrastructure, training and support).
Possemato (2017). Development and refinement of a clinician intervention to facilitate primary care patient use of the PTSD Coach app	CFIR	Data Collection: Interviews + Survey + Feedback Sample Composition: HCPs + Patients N= 21	Important implementation factors included that the tool be compatible with the clinics’ current practices, have low complexity to implement, be perceived to address patient needs, and have strong support from leadership. Diverse factors related to the tool's delivery facilitate implementation, provide an opportunity to problem-solve barriers, and improve integration of the intervention into prima…
Puszka (2016). E-Mental Health Innovations for Aboriginal and Torres Strait Islander Australians:A Qualitative Study of Implementation Needs in Health Services	DOI	Data Collection: Interviews Sample Composition: HCPs N= 32	The implementation is likely to be influenced by characteristics related to the adopter (practitioner skill and knowledge, client characteristics, communication barriers), the innovation (engaging and supportive approach, culturally appropriate design, evidence base, data capture, professional development opportunities), and organizational systems (innovation-systems fit, implementation planning,…
Putzer (2010). The Effects of Innovation Factors on Smartphone Adoption among Nurses in Community Hospitals	TAM + DOI	Data Collection: Survey Sample Composition: Nurses N= 80	The innovation characteristics of observability, compatibility, job relevance, internal environment, and external environment were significant predictors of attitude toward using a smartphone.
Putzer (2012). Are Physicians Likely to Adopt Emerging Mobile Technologies? Attitudes and Innovation Factors Affecting Smartphone Use in the Southeastern United States	TAM + DOI	Data Collection: Survey Sample Composition: Physicians N= 103	The innovation characteristics of compatibility, job relevance, the internal environment, observability, personal experience, and the external environment were all significant predictors of attitude toward using a smartphone. These influential innovation factors presumably are salient predictors of a physician’s attitude toward using a smartphone to assist with clinical tasks. Health information …
Quanbeck (2018). Implementing a Mobile Health System to Integrate the Treatment of Addiction Into Primary Care: A Hybrid Implementation­ Effectiveness Study	RE-AIM	Data Collection: Mixed Method Sample Composition: HCPs + Patients N= 100	Implementing an mHealth system can improve care among primary care patients. Among clinicians, however, implementation requires figuring out how information from the mHealth system will be used and making mHealth data available in the electronic health (eHealth) record. In addition, paying for an mHealth system remains a challenge.
Ray (2017). Clinician Attitudes Toward Adoption of Pediatric Emergency Telemedicine in Rural Hospitals	TAM + Organizational Readiness for change model	Data Collection: Mixed Method Sample Composition: HCPs N= 104	Factors influencing adoption were categorized into 3 domains: contextual factors (such as regional geography, hospital culture, and individual experience), perceived usefulness, and perceived ease of use. Within the domains of perceived usefulness and perceived ease ofuse, belief in the relative advantage of telemedicine was the most pronounced difference between telemedicine proponents and nonpr…
Rho (2014). Predictive factors of telemedicine service acceptance and behavioral intention of physicians	Expanded TAM	Data Collection: Survey Sample Composition: Physicians N= 183	The perceived usefulness of telemedicine directly impacted the behavioral intention to use it, and the perceived ease of use directly impacted both the perceived usefulness and the behavioral intention to use it. In addition, new predictive constructs were found: the accessibility of medical records and of patients directly impacted the perceived usefulness of telemedicine, self-efﬁcacy had a sig…
Saigi-Rubio (2016). Determinants of the intention to use telemedicine: evidence from primary care physicians	TAM + TPB + TRA	Data Collection: Survey Sample Composition: Physicians N= 93	The physicians at the healthcare institution placed greater importance on telemedicine’s potential to reduce costs, and on its usefulness to the medical profession. The perception of medical information security and conﬁdentiality and the patients’ predisposition toward telemedicine were the second explanatory factors in order of importance.
Saigi-Rubio (2014). Drivers of telemedicine use: comparative evidence from samples of Spanish, Colombian and Bolivian physicians	TAM + DOI + TRA + TPB + TR	Data Collection: Survey Sample Composition: Physicians N= 510	In the three samples, it was found that the physician’s level of information and communication technology (ICT) use in his/her personal life was the variable that had the highest explanatory power regarding telemedicine use. In the Spanish sample, the physicians’ perceived ease-of-use of ICTs in clinical practice and propensity to innovate were the two other variables that determined telemedicine…
Sandholzer (2015). Predictors of students’ self-reported adoption of a smartphone application for medical education in general practice	TAM + DOI	Data Collection: Survey Sample Composition: Medical Students N= 305	Multivariable analysis revealed a set of four variables independently predicting frequent usage: being female, a higher perceived benefit of the supplied application, a higher personal interest in new technologies, and a higher perceived impact of previous experiences on smartphone adoption
Schmeer (2016). Use and Acceptance of Mobile Technology by Hospital Nurses in Germany	Expanded TAM	Data Collection: Questionnaire Sample Composition: Nurses N= 36	The participating nurses show a high technology acceptance and private daily use of technologies. Younger participants judge their ICT competency higher than older nurses. The perceived ease of use is significantly higher in younger participants. The perceived usefulness was evaluated heterogeneously.
Sezgin (2016). Understanding the perception towards using mHealth applications in practice: physicians’ perspective	UTAUT + TAM + TPB + DOI	Data Collection: Questionnaire Sample Composition: Physicians N= 128	The influential factors were identified as Effort Expectancy, Mobile Anxiety, Perceived Service Availability and Technical Training and Support.
Sharma (2010). Clinical users’ perspective on telemonitoring of patients with long term conditions: understood through concepts of Giddens’s structuration theory & consequence of modernity	Giddens’s structuration theory	Data Collection: Focus Groups Sample Composition: HCPs N= 16	Trust and sense of security are two very salient aspects that govern adoption of new technological innovation. Unattended, these aspects contribute to arousal of conflict and contradiction within a system. In order for successful telehealth implementations in health care setting, providers of the service, need to focus on ways in which clinical users’ trust can be gained and sense of security can…
Shaw (2013). Organizational factors associated with readiness to implement and translate a primary care based telemedicine behavioral program to improve blood pressure control: the HTN-IMPROVE study	Organizational Theory of Implementation Effectiveness	Data Collection: Mixed Method Sample Composition: HCPs N= 102	Key organizational readiness to change (ORC) facilitators included stakeholder buy-in and improving hypertension. Positive organizational characteristics likely to impact ORC included: other similar programs that support buy-in, adequate staff, and alignment with the existing site environment; improved patient outcomes; is positive for the professional nurse role, and is evidence-based; understan…
Smith (2014). Reproductive health professionals’ adoption of emerging technologies for health promotion	DOI	Data Collection: Survey Sample Composition: HCPs N= 165	Personal and organizational factors affected the adoption of electronic technologies for health promotion. This included lack of knowledge, skills, and confidence as well as privacy concerns. The results of the study also suggested that being from an older generation was associated with having lower levels of knowledge, skills, and confidence in using new media. These findings highlight the impor…
Tahamtan (2017). Factors affecting smartphone adoption for accessing information in medical settings	Expanded TAM	Data Collection: Mixed Method Sample Composition: HCPs N= 91	Eight factors were identiﬁed in the qualitative phase of the study, including perceived usefulness, perceived ease of use, training, internal environment, personal experience, social impacts, observability and job related characteristics. Among the studied factors, perceived usefulness, personal experience and job related characteristics were signiﬁcantly associated with attitude to use a smartph…
van Houwelingen (2015). Dutch Nurses Willingness to use Home Telehealth	Expanded UTAUT	Data Collection: Survey Sample Composition: Nurses N= 193	Nurses’ willingness to use telehealth was predicted by perceived usefulness to the client, effort expectancy, social influence, and cost expectations.
Varsi (2015). Using the Consolidated Framework for Implementation Research to Identify Barriers and Facilitators for the Implementation of an Internet-Based Patient-Provider Communication Service in Five Settings: A Qualitative Study	CFIR	Data Collection: Interviews Sample Composition: HCPs N= 17	Of the 36 CFIR constructs, 28 were addressed in the interviews, of which 12 distinguished between high and low implementation units. Most of the distinguishing constructs were related to the inner setting domain of CFIR, indicating that institutional factors were particularly important for successful implementation. Health care providers’ beliefs in the intervention as useful for themselves and t…
Williamson (2017). Students’ Perception of Technology Use in Nursing Education	Expanded TAM	Data Collection: Mixed Method Sample Composition: Medical Students N= 375	Almost every student (99.7%) owned a smartphone, and 95% were reasonably comfortable using various technologies. Selecting and incorporating technological tools to successfully support learning is essential to overcome challenges and support the innovative delivery of content and use of technology by students.
Wynn (2012). Clinicians’ Experiences with Videoconferencing in Psychiatry	Expanded TAM	Data Collection: Interviews Sample Composition: HCPs N= 11	The clinicians had experience in using videoconferencing equipment in general, but lacked experience in using videoconferencing for the assessment and treatment of patients. Most were in principle positive to this idea, however. The clinicians expressed the importance of factors such as outcome, communication, relational aspects, personality, and technical problems. Some of the participants had c…
Zhang (2015). Mobile Health Apps in Sweden: What do Physicians Recommend?	DOI	Data Collection: Survey Sample Composition: Physicians N= 44	Only a small group of physicians currently recommend mobile health apps to their patients. However, most physicians have a positive attitude and perceive improvement of patients’ self-management ability as main benefit of health apps. Main perceived weaknesses include the lack of evidence-based content and lack of multi-language support. Regulation of health apps under the Medical Device Directiv…
Zhang (2010). Factors of Adoption of Mobile Information Technology by Homecare Nurses	TAM2	Data Collection: Survey Sample Composition: Nurses N= 91	Nurse’s perception of usefulness is the main factor in the adoption of mobile technology, having subjective norm and image within the organization as significant antecedents.

## Sheet: Abbreviations
APEASE	Affordability, practicability, effectiveness, acceptability, safety/side effects and equity
CFIR	The Consolidated Framework for Implementation Research
DOI	Diffusion of innovation theory
DSRM	The Design Science Research Methodology
RE-AIM	Reach, Effectiveness, Adoption, Implementation, and Maintenance Framework
SE	Social Exchange theory
StEAM	The stakeholder empowered adoption model
TAM	Technology Acceptance Model
TAM2	An expanded version of the original Technology Acceptance Model
TF	Technological frames
TIB	Theory of Interpersonal Behaviour
TOE	The technology-organization-environment framework
TPB	Theory of Planned Behavior
TR	Technology readiness
TRA	Theory of reasoned action
UTAUT	Unified Theory of Acceptance and Use of Technology
